# Supplementary material for: Plant-Based Innovations for the Transition to Sustainability: A Bibliometric and in-Depth Content Analysis
Source: Foods. 2022 Oct 9;11(19):3137. doi: 10.3390/foods11193137 (PMC9561981; doi:10.3390/foods11193137)
Supplement: Supplementary file 1 [file foods-11-03137-s001.zip]

Archive with 1 entries (1 files):
- foods-1882473-supplementary.pdf
